# Supplementary material for: Methylotrophic Communities Associated with a Greenland Ice Sheet Methane Release Hotspot
Source: Microb Ecol. 2023 Oct 16;86(4):3057–67. doi: 10.1007/s00248-023-02302-x (PMC10640400; doi:10.1007/s00248-023-02302-x)
Supplement: Supplementary file 1 — Supplementary file1 (XLSX 21 KB) [file 248_2023_2302_MOESM1_ESM.xlsx]

## Sheet: Table_2
ASV	Portal June	Portal August	Stream June	Stream July	Transect subglacial	Transect proglacial	Datase	GeneBank	Closest named BLAST hit	cov %	id %	Phylum
0001	15.296	5.466	13.068	10.717	5.902	6.8	10.831	NR_175564	Rhodoferax aquaticus	100	100	Proteobacteria
0002	11.237	6.071	11.555	7.056	5.029	1.733	8.187	OK135604	Methylobacter psychrophilus	100	100	Proteobacteria
0003	5.221	8.955	3.877	4.509	12.179	5.56	5.238	NR_175447	Methylotenera oryzisoli	100	99.6	Proteobacteria
0004	2.929	1.61	3.774	3.997	1.16	8.071	3.636	MN955405	Limnohabitans radicicola	100	97.6	Proteobacteria
0005	6.764	0.31	4.841	2.449	0.123	0.163	3.045	NR_118481	Flavobacterium psychrolimnae	100	100	Bacteroidetes
0006	2.335	2.451	3.006	2.796	3.327	4.117	2.843	NR_178233	Polaromonas ginsengisoli	100	100	Proteobacteria
0007	2.553	1.783	3.111	2.316	1.842	1.3	2.423	NR_175447	Methylotenera oryzisoli	100	98.8	Proteobacteria
0008	0.42	14.887	0.048	0.318	3.546	0.525	1.95	KX366693	Crenothrix sp.	100	99.6	Proteobacteria
0009	0.437	0.489	2.107	2.034	0.183	4.05	1.745	MN559426	Aquirufa antheringensis	100	99.2	Bacteroidetes
0010	2.595	2.212	2.025	1.419	1.994	0.49	1.753	OP439541	Methylobacter psychrophilus	100	99.6	Proteobacteria
0011	1.888	2.169	1.171	1.437	2.415	0.604	1.496	JX505328	Alkaliflexus sp.	100	98.8	Bacteroidetes
0012	1.564	0.697	1.751	1.647	0.448	0.092	1.454	MZ246201	Crenothrix sp.	100	99.6	Proteobacteria
0013	2.088	1.836	1.173	1.232	1.817	0.908	1.372	MT106882	Roseateles depolymerans	100	100	Proteobacteria
0014	1.615	2.164	0.763	1.371	2.329	0.74	1.338	AY903668	Chloroflexi sp.	100	98	Chloroflexi
0015	0.893	0.939	1.377	1.526	1.021	1.135	1.331	NR_175447	Methylotenera oryzisoli	100	98.8	Proteobacteria
0016	2.842	0.937	1.365	0.823	0.894	0.096	1.135	MZ246201	Crenothrix sp.	100	98.81	Proteobacteria
0017	0.027	0.08	1.245	1.071	0.142	2.625	0.937	MN477136	Limnohabitans sp.	100	98.8	Proteobacteria
0018	0.38	1.204	0.553	1.172	0.473	0.071	0.873	MN602479	Methylococcales bacterium	100	99.2	Proteobacteria
0019	0.961	0.733	0.897	0.868	0.775	0.506	0.852	CP016776	Candidatus Planktophila vernalis	100	99.6	Actinobacteria
0020	0.352	0	1.014	1.023	0.058	1.438	0.827	CP016776	Candidatus Planktophila vernalis	100	100	Actinobacteria
0021	1.078	0.713	0.744	0.705	2.188	0.946	0.82	NR_175564	Rhodoferax aquaticus	100	99.2	Proteobacteria
0022	0.871	0.648	0.767	0.762	0.523	0.185	0.729	NR_112920	Methylovulum miyakonense	100	96.8	Proteobacteria
0023	0.096	0.066	0.923	0.897	0.069	1.621	0.736	NR_133854	Sediminibacterium goheungense	100	99.2	Bacteroidetes
0024	0	0	0.844	0.867	0	1.585	0.682	NR_156093	Polynucleobacter wuianus	100	100	Proteobacteria
0025	0.261	0.22	0.903	0.746	0.156	1.215	0.68	NR_165029	Aquirufa antheringensis	100	100	Bacteroidetes
0026	0.479	0.661	0.43	0.706	1.531	0.494	0.635	NR_175564	Rhodoferax aquaticus	100	99.6	Proteobacteria
0027	0.192	0.098	0.721	0.799	0.09	0.683	0.615	MT656602	Candidatus Planktophila sp.	100	98.42	Actinobacteria
0028	0	0	0.689	0.818	0	1.071	0.599	HE600676	Limnohabitans sp.	100	100	Proteobacteria
0029	0.587	0.502	0.466	0.698	0.733	0.313	0.594	MW274534	Geothrix sp.	100	98.02	Acidobacteria
0030	0.292	0.129	0.573	0.716	0.088	0.715	0.552	CP016782	Candidatus Planktophila limnetica	100	98.81	Actinobacteria
0031	0.019	0	0.639	0.724	0	1.379	0.557	MG550981	Acidovorax facilis	100	100	Proteobacteria
0032	0.313	0.687	0.197	0.496	0.744	2.823	0.527	ON799331	Gallionella sp.	100	99.6	Proteobacteria

## Sheet: Table_3
ASV	Portal June	Portal August	Stream June	Stream July	Transect subglacial	Transect proglacial	Class
0081	0	0	0.17	0.299	0	0.631	Alphaproteobacteria
0251	0	0	0.035	0.064	0	0.035	Alphaproteobacteria
0375	0.01	0	0.011	0.017	0	0.16	Alphaproteobacteria
0541	0.007	0.034	0.003	0.005	0	0.008	Alphaproteobacteria
	0.017	0.034	0.219	0.385	0	0.834
0003	5.221	8.955	3.877	4.509	12.179	5.56	Betaproteobacteria
0007	2.553	1.783	3.111	2.316	1.842	1.3	Betaproteobacteria
0015	0.893	0.939	1.377	1.526	1.021	1.135	Betaproteobacteria
0072	0.324	0.44	0.191	0.215	0.413	0.163	Betaproteobacteria
0116	0	0	0.184	0.162	0	0.306	Betaproteobacteria
0523	0.026	0.023	0	0.004	0.09	0	Betaproteobacteria
	9.017	12.14	8.74	8.732	15.545	8.464
0002	11.237	6.071	11.555	7.056	5.029	1.733	Gammaproteobacteria
0008	0.42	14.887	0.048	0.318	3.546	0.525	Gammaproteobacteria
0010	2.595	2.212	2.025	1.419	1.994	0.49	Gammaproteobacteria
0012	1.564	0.697	1.751	1.647	0.448	0.092	Gammaproteobacteria
0016	2.842	0.937	1.365	0.823	0.894	0.096	Gammaproteobacteria
0018	0.38	1.204	0.553	1.172	0.473	0.071	Gammaproteobacteria
0022	0.871	0.648	0.767	0.762	0.523	0.185	Gammaproteobacteria
0039	0.535	0.227	0.776	0.293	0.075	0.05	Gammaproteobacteria
0040	0.537	0.803	0.188	0.451	0.394	0.096	Gammaproteobacteria
0082	0.252	0.313	0.213	0.193	0.131	0.025	Gammaproteobacteria
0182	0.037	0.138	0.008	0.098	0.138	0.033	Gammaproteobacteria
0204	0	0.382	0	0.013	0.298	0.065	Gammaproteobacteria
0225	0	0.013	0.011	0.087	0	0.038	Gammaproteobacteria
0226	0.229	0	0.09	0	0	0	Gammaproteobacteria
0235	0.004	0.004	0.09	0.037	0.021	0.015	Gammaproteobacteria
0265	0.006	0.031	0.005	0.068	0	0.015	Gammaproteobacteria
0337	0	0.007	0.003	0.044	0	0.019	Gammaproteobacteria
0349	0	0.198	0	0	0	0	Gammaproteobacteria
0387	0	0.157	0	0	0	0	Gammaproteobacteria
0729	0	0.005	0	0.008	0	0	Gammaproteobacteria
	21.509	28.934	19.448	14.489	13.964	3.548
0526	0.008	0.025	0.003	0.007	0.044	0	Methylomirabilia
SUM *	30.551	41.133	28.41	23.613	29.553	12.846
* % of reads identified as methylotrophs in different sampling groups
